# Supplementary material for: Evaluation of Outbreak Detection Performance Using Multi-Stream Syndromic Surveillance for Influenza-Like Illness in Rural Hubei Province, China: A Temporal Simulation Model Based on Healthcare-Seeking Behaviors
Source: PLoS One. 2014 Nov 19;9(11):e112255. doi: 10.1371/journal.pone.0112255 (PMC4237334; doi:10.1371/journal.pone.0112255)
Supplement: File S1 — Table S1, Baseline data of syndromic surveillance. Table S2, The 27 scenarios of simulated outbreaks generated by the SEIR model. Table S3, Converted syndromic datasets generated by the healthcare-seeking behavior model. (XLS) [file pone.0112255.s001.xls]

## Sheet: Table S1
Table S1. Baseline data of syndromic surveillance
Date	Clinic visit (CV)	OTC frequency (OTC)	School absenteeism (SA)
2012-04-01	72	169	5
2012-04-02	73	160	0
2012-04-03	79	181	0
2012-04-04	67	199	0
2012-04-05	83	191	8
2012-04-06	67	216	11
2012-04-07	61	241
2012-04-08	75	228
2012-04-09	78	264	13
2012-04-10	66	262	9
2012-04-11	62	229	4
2012-04-12	39	196	3
2012-04-13	49	258	5
2012-04-14	73	256
2012-04-15	49	271
2012-04-16	48	276	9
2012-04-17	67	211	6
2012-04-18	59	261	0
2012-04-19	50	250	2
2012-04-20	45	180	10
2012-04-21	67	220
2012-04-22	50	189
2012-04-23	55	233	5
2012-04-24	33	179	8
2012-04-25	44	226	2
2012-04-26	55	233	0
2012-04-27	51	193	0
2012-04-28	41	199
2012-04-29	46	246
2012-04-30	50	213	0
2012-05-01	53	180	0
2012-05-02	40	182	12
2012-05-03	33	202	2
2012-05-04	38	227	0
2012-05-05	64	218
2012-05-06	31	187
2012-05-07	48	202	7
2012-05-08	32	151	2
2012-05-09	38	151	12
2012-05-10	39	202	0
2012-05-11	33	212	2
2012-05-12	28	178
2012-05-13	45	180
2012-05-14	26	174	9
2012-05-15	34	227	2
2012-05-16	39	201	0
2012-05-17	41	177	3
2012-05-18	47	196	0
2012-05-19	47	190
2012-05-20	47	175
2012-05-21	48	163	4
2012-05-22	48	199	3
2012-05-23	41	181	2
2012-05-24	31	197	13
2012-05-25	32	196	3
2012-05-26	50	158
2012-05-27	50	185
2012-05-28	45	157	7
2012-05-29	32	152	4
2012-05-30	28	216	2
2012-05-31	42	174	3
2012-06-01	49	175	2
2012-06-02	55	153
2012-06-03	34	198
2012-06-04	35	159	0
2012-06-05	46	195	2
2012-06-06	44	193	2
2012-06-07	37	188	1
2012-06-08	38	168	2
2012-06-09	59	195
2012-06-10	53	208
2012-06-11	53	189	5
2012-06-12	56	208	4
2012-06-13	49	181	0
2012-06-14	53	176	6
2012-06-15	54	196	2
2012-06-16	58	195
2012-06-17	59	202
2012-06-18	57	218	7
2012-06-19	55	162	5
2012-06-20	42	189	2
2012-06-21	56	198	2
2012-06-22	61	190	0
2012-06-23	58	167
2012-06-24	65	208
2012-06-25	58	236	0
2012-06-26	39	198	2
2012-06-27	29	185	2
2012-06-28	43	171	0
2012-06-29	47	232	0
2012-06-30	47	242
2012-07-01	64	214
2012-07-02	46	228
2012-07-03	38	175
2012-07-04	48	245
2012-07-05	47	216
2012-07-06	55	231
2012-07-07	40	208
2012-07-08	34	247
2012-07-09	65	217
2012-07-10	49	239
2012-07-11	38	263
2012-07-12	48	206
2012-07-13	50	191
2012-07-14	53	188
2012-07-15	61	222
2012-07-16	50	261
2012-07-17	58	208
2012-07-18	66	207
2012-07-19	58	207
2012-07-20	68	183
2012-07-21	67	235
2012-07-22	66	214
2012-07-23	68	179
2012-07-24	83	226
2012-07-25	76	229
2012-07-26	67	213
2012-07-27	74	228
2012-07-28	65	230
2012-07-29	67	221
2012-07-30	68	228
2012-07-31	78	234
2012-08-01	60	226
2012-08-02	70	180
2012-08-03	73	190
2012-08-04	60	192
2012-08-05	66	172
2012-08-06	62	192
2012-08-07	35	189
2012-08-08	63	180
2012-08-09	56	185
2012-08-10	70	185
2012-08-11	50	153
2012-08-12	45	158
2012-08-13	50	172
2012-08-14	52	173
2012-08-15	50	178
2012-08-16	54	155
2012-08-17	50	159
2012-08-18	50	163
2012-08-19	44	178
2012-08-20	41	140
2012-08-21	30	142
2012-08-22	42	170
2012-08-23	38	167
2012-08-24	59	196
2012-08-25	35	220
2012-08-26	45	218
2012-08-27	37	216
2012-08-28	35	201
2012-08-29	37	226
2012-08-30	25	219
2012-08-31	37	199
2012-09-01	33	212
2012-09-02	23	178
2012-09-03	30	201	0
2012-09-04	33	208	0
2012-09-05	30	216	1
2012-09-06	29	232	0
2012-09-07	37	207	2
2012-09-08	30	213
2012-09-09	30	203
2012-09-10	24	209	4
2012-09-11	32	220	3
2012-09-12	25	220	3
2012-09-13	29	220	0
2012-09-14	33	220	2
2012-09-15	47	231
2012-09-16	51	228
2012-09-17	33	251	10
2012-09-18	29	264	3
2012-09-19	43	281	2
2012-09-20	39	256	3
2012-09-21	31	271	2
2012-09-22	34	259
2012-09-23	36	253
2012-09-24	32	248	3
2012-09-25	29	233	2
2012-09-26	29	245	1
2012-09-27	23	272	1
2012-09-28	32	246	4
2012-09-29	35	246	7
2012-09-30	36	253
2012-10-01	32	255
2012-10-02	33	235
2012-10-03	39	244
2012-10-04	40	253
2012-10-05	23	276
2012-10-06	23	249
2012-10-07	33	225
2012-10-08	22	290	6
2012-10-09	27	263	0
2012-10-10	17	235	2
2012-10-11	14	236	1
2012-10-12	25	228	1
2012-10-13	34	242	0
2012-10-14	27	216	0
2012-10-15	21	238	3
2012-10-16	20	219	2
2012-10-17	21	231	3
2012-10-18	28	211	0
2012-10-19	22	249	0
2012-10-20	36	231
2012-10-21	30	210
2012-10-22	28	237	3
2012-10-23	23	232	4
2012-10-24	24	264	2
2012-10-25	25	231	1
2012-10-26	29	201	1
2012-10-27	25	219
2012-10-28	26	213
2012-10-29	17	176	3
2012-10-30	32	232	1
2012-10-31	27	214	0
2012-11-01	23	204	0
2012-11-02	28	232	1
2012-11-03	28	185
2012-11-04	28	211
2012-11-05	30	259	3
2012-11-06	26	242	0
2012-11-07	29	231	0
2012-11-08	31	220	6
2012-11-09	31	233	2
2012-11-10	23	255
2012-11-11	23	254
2012-11-12	21	232	2
2012-11-13	15	216	3
2012-11-14	33	227	1
2012-11-15	17	208	1
2012-11-16	25	203	1
2012-11-17	29	224
2012-11-18	30	195
2012-11-19	24	195	2
2012-11-20	25	189	1
2012-11-21	28	234	2
2012-11-22	23	236	2
2012-11-23	25	238	5
2012-11-24	24	232
2012-11-25	31	211
2012-11-26	31	236	5
2012-11-27	32	230	0
2012-11-28	32	250	1
2012-11-29	32	251	0
2012-11-30	24	264	3
2012-12-01	25	217
2012-12-02	36	211
2012-12-03	22	251	4
2012-12-04	33	271	0
2012-12-05	24	258	2
2012-12-06	29	238	4
2012-12-07	30	294	2
2012-12-08	24	252
2012-12-09	33	276
2012-12-10	22	275	6
2012-12-11	29	255	5
2012-12-12	25	273	7
2012-12-13	30	237	4
2012-12-14	17	274	1
2012-12-15	26	229
2012-12-16	23	241
2012-12-17	29	260	5
2012-12-18	29	233	3
2012-12-19	31	269	7
2012-12-20	34	237	5
2012-12-21	28	225	6
2012-12-22	30	242
2012-12-23	33	255
2012-12-24	23	267	5
2012-12-25	25	261	6
2012-12-26	26	233	5
2012-12-27	29	284	3
2012-12-28	22	253	0
2012-12-29	26	264	4
2012-12-30	26	259	2
2012-12-31	27	285	1
2013-01-01	27	275
2013-01-02	27	265
2013-01-03	28	257
2013-01-04	14	265	2
2013-01-05	23	265	6
2013-01-06	25	282	5
2013-01-07	31	284	4
2013-01-08	37	274	5
2013-01-09	37	261	1
2013-01-10	44	249	4
2013-01-11	37	242	3
2013-01-12	37	224
2013-01-13	37	243
2013-01-14	30	199	6
2013-01-15	32	280	2
2013-01-16	34	273	3
2013-01-17	31	291	1
2013-01-18	24	296	3
2013-01-19	36	262
2013-01-20	30	287
2013-01-21	23	262	1
2013-01-22	42	304	3
2013-01-23	26	305	2
2013-01-24	40	278	2
2013-01-25	31	262	0
2013-01-26	35	286
2013-01-27	38	259
2013-01-28	50	266
2013-01-29	41	289
2013-01-30	39	261
2013-01-31	39	301
2013-02-01	43	285
2013-02-02	30	286
2013-02-03	39	317
2013-02-04	40	325
2013-02-05	38	307
2013-02-06	38	335
2013-02-07	39	334
2013-02-08	34	190
2013-02-09	15	27
2013-02-10	13	15
2013-02-11	14	53
2013-02-12	21	75
2013-02-13	24	138
2013-02-14	21	163
2013-02-15	20	151
2013-02-16	38	200
2013-02-17	43	235
2013-02-18	35	208
2013-02-19	41	201
2013-02-20	45	275
2013-02-21	49	244
2013-02-22	49	290
2013-02-23	43	275
2013-02-24	42	261
2013-02-25	46	226	2
2013-02-26	43	283	0
2013-02-27	42	262	4
2013-02-28	38	284	7
2013-03-01	44	269	1
2013-03-02	49	246
2013-03-03	49	257
2013-03-04	49	261	3
2013-03-05	49	266	2
2013-03-06	54	255	1
2013-03-07	52	232	2
2013-03-08	50	246	2
2013-03-09	53	199
2013-03-10	36	237
2013-03-11	42	259	4
2013-03-12	50	256	2
2013-03-13	26	268	2
2013-03-14	44	271	5
2013-03-15	35	246	2
2013-03-16	45	256
2013-03-17	44	246
2013-03-18	30	238	2
2013-03-19	37	257	3
2013-03-20	36	262	3
2013-03-21	33	232	3
2013-03-22	34	230	2
2013-03-23	40	240
2013-03-24	41	241
2013-03-25	32	197	7
2013-03-26	40	226	0
2013-03-27	34	212	0
2013-03-28	44	233	4
2013-03-29	23	166	1
2013-03-30	42	169
2013-03-31	28	230
2013-04-01	33	221	4
2013-04-02	26	224	3
2013-04-03	26	235	0
2013-04-04	31	216
2013-04-05	29	219
2013-04-06	25	247
2013-04-07	34	257	3
2013-04-08	32	248	0
2013-04-09	29	244	1
2013-04-10	29	223	3
2013-04-11	25	186	3
2013-04-12	24	196	1
2013-04-13	27	198
2013-04-14	35	224
2013-04-15	30	212	7
2013-04-16	20	178	4
2013-04-17	20	216	1
2013-04-18	17	206	4
2013-04-19	18	185	0
2013-04-20	22	206
2013-04-21	22	224
2013-04-22	25	187	11
2013-04-23	19	227	1
2013-04-24	25	247	1
2013-04-25	16	192	4
2013-04-26	24	220	8
2013-04-27	28	186	3
2013-04-28	24	194	0
2013-04-29	22	178	0
2013-04-30	32	216	0
2013-05-01	24	211	0
2013-05-02	29	209	3
2013-05-03	15	185	5
2013-05-04	26	157
2013-05-05	26	182
2013-05-06	20	214	5
2013-05-07	14	167	3
2013-05-08	22	168	3
2013-05-09	20	212	2
2013-05-10	27	182	1
2013-05-11	23	175
2013-05-12	34	176
2013-05-13	26	179	3
2013-05-14	26	165	1
2013-05-15	26	198	1
2013-05-16	26	213	0
2013-05-17	22	195	0
2013-05-18	25	179
2013-05-19	20	189
2013-05-20	25	157	2
2013-05-21	30	153	1
2013-05-22	24	181	2
2013-05-23	18	142	1
2013-05-24	31	182	1
2013-05-25	29	195
2013-05-26	28	209
2013-05-27	27	163	1
2013-05-28	27	176	2
2013-05-29	14	154	2
2013-05-30	27	153	1
2013-05-31	28	198	2
2013-06-01	22	201
2013-06-02	33	190
2013-06-03	30	197	3
2013-06-04	29	187	4
2013-06-05	20	185	4
2013-06-06	18	126	6
2013-06-07	30	141	2
2013-06-08	29	146	3
2013-06-09	32	150	4
2013-06-10	38	215	0
2013-06-11	34	202	0
2013-06-12	33	209	0
2013-06-13	21	209	4
2013-06-14	31	217	2
2013-06-15	39	214
2013-06-16	34	213
2013-06-17	32	187	3
2013-06-18	20	126	0
2013-06-19	25	121	4
2013-06-20	28	121	1
2013-06-21	38	128	1
2013-06-22	30	153
2013-06-23	32	157
2013-06-24	31	159	0
2013-06-25	31	172	1
2013-06-26	26	120	0
2013-06-27	19	140	0
2013-06-28	27	161	0
2013-06-29	35	204	0
2013-06-30	32	158	0
The blank in school absenteeism is due to school closed in weekends, holidays, and vacations.

## Sheet: Table S2
Table S2. The 27 scenarios of simulated outbreaks generated by the SEIR model.
Time (day)	scenario 1	scenario 2	scenario 3	scenario 4	scenario 5	scenario 6	scenario 7	scenario 8	scenario 9	scenario 10	scenario 11	scenario 12	scenario 13	scenario 14	scenario 15	scenario 16	scenario 17	scenario 18	scenario 19	scenario 20	scenario 21	scenario 22	scenario 23	scenario 24	scenario 25	scenario 26	scenario 27
1	2	2	2	3	3	5	6	3	5	2	2	2	3	3	6	6	2	3	2	5	3	2	3	3	6	6	5
2	1	1	2	2	2	2	2	2	3	1	1	2	2	2	2	2	2	2	2	3	3	2	2	2	2	3	4
3	1	1	1	1	1	1	1	1	1	1	2	1	2	1	2	2	1	2	1	2	1	1	2	2	2	2	3
4	1	1	0	1	1	1	0	1	0	1	0	1	1	2	1	1	2	1	1	2	2	1	2	2	3	3	4
5	0	1	1	0	1	2	1	1	1	1	1	1	1	1	1	2	1	1	2	3	1	1	2	2	2	3	6
6	0	0	0	1	0	1	1	0	1	1	1	0	1	2	2	2	1	1	1	3	2	1	2	3	3	4	7
7	1	1	1	1	1	1	0	1	1	1	1	1	1	2	2	3	1	2	2	4	2	2	2	4	3	5	10
8	0	0	0	0	0	1	1	0	1	1	1	1	1	2	2	2	1	1	3	4	2	1	3	4	4	5	11
9	1	0	1	1	1	2	1	1	1	1	1	1	2	2	2	4	2	2	2	6	2	2	3	5	4	8	14
10	0	1	0	1	1	1	1	1	1	1	1	1	1	3	2	3	2	2	4	6	3	2	4	5	5	7	17
11	1	0	0	1	0	2	0	0	1	2	1	0	2	3	3	4	2	2	3	6	3	2	4	7	6	9	18
12	0	1	1	1	1	2	1	1	1	1	1	1	1	3	2	4	2	2	5	8	3	2	5	8	6	10	19
13	1	0	0	1	1	2	1	0	3	2	2	2	2	4	3	5	2	3	5	8	4	3	6	9	8	12	20
14	0	1	1	1	1	2	1	1	1	2	1	1	2	4	4	5	3	2	5	8	4	3	6	11	8	13	17
15	1	0	0	1	1	2	1	1	2	2	2	1	2	4	4	6	2	3	7	9	5	3	7	10	9	14	13
16	1	1	1	1	0	2	1	0	1	2	1	1	2	5	3	6	4	3	7	9	6	4	8	12	10	15	7
17	0	0	0	2	1	2	1	1	2	3	2	2	3	6	5	6	3	4	7	9	5	4	8	12	11	15	2
18	1	1	1	1	1	2	1	1	1	3	2	1	3	5	4	7	4	4	8	8	7	5	10	11	11	15	0
19	1	0	0	1	1	3	1	1	2	3	2	2	2	6	5	7	4	4	8	7	7	5	10	11	13	14
20	1	1	1	2	1	2	2	0	1	3	3	2	4	6	5	7	5	4	9	5	7	6	10	9	12	12
21	0	1	0	1	1	2	1	1	2	3	2	1	3	5	6	8	5	5	8	4	8	5	10	7	13	10
22	1	0	1	1	2	2	1	1	2	3	3	2	3	6	5	7	5	4	7	2	9	7	11	5	12	7
23	1	1	0	2	1	2	1	1	2	4	2	3	4	5	6	6	6	5	6		9	6	10	2	12	3
24	1	1	1	1	1	2	2	1	2	3	3	2	4	5	6	7	6	5	6		9	7	10		11	1
25	1	0	0	2	1	2	1	1	1	4	3	2	4	4	6	5	6	5	4		10	4	8		10
26	1	1	1	1	1	1	1	1	2	4	3	2	4	3	6	5	7	6	2		9	11	7		8
27	0	1	1	2	1	2	2	1	2	3	4	3	4	2	6	4	7	9	0		9	7	6		6
28	1	1	0	1	2	1	1	1	2	4	3	3	4	1	6	3	7	5			9	7	4		5
29	1	1	1	1	1	0	2	1	1	3	3	2	5	1	5	2	7	4			9	7	2		2
30	1	0	1	2	1	1	1	1	2	3	4	3	4		5		8	4			7	6	0		0
31	1	1	0	1	2		2	1	1	3	3	3	5		5		7	4			7	6
32	1	1	1	1	1		1	1	2	2	4	3	4		4		7	3			6	5
33	1	1	1	1	1		2	1	1	2	4	4	5		4		7	2			4	4
34	1	1	1	1	1		1	1	1	2	3	3	4		2		6	2			3	3
35	1	1	0	0	2		2	1	1	1	3	3	4		3		6	1			2	2
36	1	1	1	1	1		1	1	1		3	3	4		1		5				1	1
37	0	1	1	0	1		1	1	1		3	4	4		1		5				0
38	1	0	1	1	1		2	2	1		3	3	3				4
39	1	1	1		1		1	1	0		3	3	3				3
40	1	1	0		1		1	1	0		2	3	2				2
41	0	1	1		1		1	1	1		1	4	2				1
42	1	1	1		1		2	1			2	3	2				0
43	1	1	1		1		1	1			1	2	1
44	0	1	1		1		1	1			1	3	1
45	0	0	0		0		0	1				3
46	1	1	1		1		1	1				2
47		1	1		0		1	1				2
48		1	1		1		1	1				2
49		1	1				0	1				1
50		0	1				1	1				2
51		1	0					1				0
52		0	1					0				1
53		1	1					1
54		0	1					1
55		1	0					0
56		0	1					1
57		1	1					0
58			0					0
59			1					1
60			1
61			0
62			1
63			0
64			1
65			0
66			1
67			0
68			0
69			0
70			1

## Sheet: Table S3
Table S3. Converted syndromic datasets generated by the healthcare-seeking behavior model.
Time (day)	scenario 1				scenario 2				scenario 3				scenario 4				scenario 5				scenario 6				scenario 7				scenario 8				scenario 9				scenario 10				scenario 11				scenario 12				scenario 13
	CV	OTC	SA		CV	OTC	SA		CV	OTC	SA		CV	OTC	SA		CV	OTC	SA		CV	OTC	SA		CV	OTC	SA		CV	OTC	SA		CV	OTC	SA		CV	OTC	SA		CV	OTC	SA		CV	OTC	SA		CV
1	1	0	0		1	0	0		1	0	0		1	1	0		1	1	0		1	1	1		2	1	1		1	1	0		1	1	1		1	0	0		1	0	0		1	0	0		1
2	1	1	0		1	1	0		1	1	0		1	1	0		1	1	0		2	1	1		2	1	1		1	1	0		2	1	1		1	1	0		1	1	0		1	1	0		2
3	1	0	0		1	0	0		1	1	0		1	1	0		1	1	0		1	1	0		1	1	0		1	1	0		1	1	1		1	0	0		1	1	0		1	1	0		1
4	1	0	0		1	0	0		0	0	0		1	0	0		1	0	0		1	0	0		0	0	0		1	0	0		0	0	0		1	0	0		0	0	0		1	0	0		1
5	0	0	0		1	0	0		0	0	0		0	0	0		1	0	0		1	1	0		0	0	0		1	0	0		0	0	0		1	0	0		0	0	0		1	0	0		1
6	0	0	0		0	0	0		0	0	0		0	0	0		0	0	0		1	1	0		1	0	0		0	0	0		1	0	0		1	0	0		1	0	0		0	0	0		2
7	0	0	0		0	0	0		0	0	0		0	0	0		0	0	0		1	0	0		0	0	0		0	0	0		1	0	0		1	0	0		1	0	0		0	0	0		2
8	0	0	0		0	0	0		0	0	0		0	0	0		0	0	0		1	0	0		0	0	0		0	0	0		1	0	0		1	0	0		1	0	0		0	0	0		2
9	0	0	0		0	0	0		0	0	0		0	0	0		0	0	0		1	1	0		0	0	0		0	0	0		1	0	0		1	0	0		1	0	0		1	0	0		3
10	0	0	0		0	0	0		0	0	0		0	0	0		0	0	0		1	1	0		1	0	0		0	0	0		1	0	0		1	0	0		1	0	0		1	0	0		3
11	0	0	0		0	0	0		0	0	0		1	0	0		0	0	0		1	1	0		0	0	0		0	0	0		1	0	0		1	1	0		1	0	0		0	0	0		3
12	0	0	0		0	0	0		0	0	0		1	0	0		0	0	0		1	1	0		0	0	0		0	0	0		1	0	0		1	1	0		1	0	0		0	0	0		4
13	0	0	0		0	0	0		0	0	0		1	0	0		0	0	0		1	1	0		0	0	0		0	0	0		1	1	0		1	1	0		1	1	0		1	1	0		4
14	0	0	0		0	0	0		0	0	0		1	0	0		1	0	0		1	1	0		1	0	0		0	0	0		1	1	0		1	1	0		1	1	0		1	1	0		4
15	0	0	0		0	0	0		0	0	0		1	0	0		1	0	0		1	1	0		1	0	0		0	0	0		1	1	0		1	1	0		1	1	0		1	0	0		5
16	0	0	0		0	0	0		0	0	0		1	0	0		0	0	0		1	1	0		1	0	0		0	0	0		1	1	0		1	1	0		1	1	0		1	0	0		5
17	0	0	0		0	0	0		0	0	0		1	1	0		0	0	0		1	1	0		1	0	0		0	0	0		1	1	0		1	1	1		1	1	0		1	1	0		5
18	0	0	0		0	0	0		0	0	0		1	1	0		0	0	0		1	1	0		1	0	0		0	0	0		1	1	0		2	1	1		1	1	0		1	1	0		5
19	0	0	0		0	0	0		0	0	0		1	0	0		1	0	0		1	1	1		1	0	0		1	0	0		1	1	0		2	1	1		1	1	0		1	1	0		4
20	1	0	0		0	0	0		0	0	0		1	1	0		1	0	0		1	1	1		1	1	0		0	0	0		1	1	0		2	1	1		1	1	1		1	1	0		3
21	0	0	0		0	0	0		0	0	0		1	1	0		1	0	0		1	1	0		1	1	0		0	0	0		1	1	0		2	1	1		1	1	1		1	1	0		2
22	0	0	0		0	0	0		0	0	0		1	0	0		1	1	0		1	1	0		1	0	0		0	0	0		1	1	0		2	1	1		1	1	1		1	1	0		2
23	0	0	0		0	0	0		0	0	0		1	1	0		1	1	0		1	1	0		1	0	0		1	0	0		1	1	0		2	1	1		1	1	1		1	1	1		1
24	1	0	0		0	0	0		0	0	0		1	1	0		1	0	0		1	1	0		1	1	0		1	0	0		1	1	0		2	1	1		1	1	1		1	1	1
25	1	0	0		0	0	0		0	0	0		1	1	0		1	0	0		1	1	0		1	1	0		1	0	0		1	1	0		2	1	1		2	1	1		1	1	0
26	1	0	0		0	0	0		0	0	0		1	1	0		1	0	0		1	1	0		1	0	0		1	0	0		1	1	0		2	2	1		2	1	1		1	1	0
27	0	0	0		0	0	0		0	0	0		1	1	0		1	0	0		1	1	0		1	1	0		1	0	0		1	1	0		2	1	1		2	1	1		1	1	1
28	0	0	0		1	0	0		0	0	0		1	1	0		1	1	0		1	1	0		1	1	0		1	0	0		1	1	0		2	1	1		2	1	1		2	1	1
29	0	0	0		1	0	0		0	0	0		1	0	0		1	1	0		0	0	0		1	1	0		1	0	0		1	1	0		2	1	1		2	1	1		1	1	1
30	1	0	0		0	0	0		0	0	0		1	1	0		1	0	0		0	0	0		1	1	0		1	0	0		1	1	0		2	1	1		2	1	1		1	1	1
31	1	0	0		0	0	0		0	0	0		1	1	0		1	1	0						1	1	0		1	0	0		1	1	0		2	1	1		2	1	1		2	1	1
32	1	0	0		0	0	0		0	0	0		1	0	0		1	1	0						1	1	0		1	0	0		1	1	0		1	1	1		2	1	1		2	1	1
33	1	0	0		1	0	0		0	0	0		1	0	0		1	0	0						1	1	0		1	0	0		1	1	0		1	1	0		2	2	1		2	1	1
34	1	0	0		1	0	0		1	0	0		1	0	0		1	0	0						1	1	0		1	0	0		1	0	0		1	1	0		2	1	1		2	1	1
35	1	0	0		1	0	0		0	0	0		0	0	0		1	1	0						1	1	0		1	0	0		1	0	0		1	1	0		2	1	1		2	1	1
36	1	0	0		1	0	0		0	0	0		0	0	0		1	1	0						1	1	0		1	0	0		1	0	0						2	1	1		2	1	1
37	0	0	0		1	0	0		0	0	0		0	0	0		1	0	0						1	0	0		1	0	0		1	0	0						2	1	1		2	1	1
38	0	0	0		0	0	0		1	0	0		0	0	0		1	0	0						1	1	0		1	1	0		1	0	0						2	1	1		2	1	1
39	0	0	0		0	0	0		1	0	0						1	0	0						1	1	0		1	1	0		0	0	0						2	1	1		2	1	1
40	1	0	0		0	0	0		0	0	0						1	0	0						1	0	0		1	0	0		0	0	0						1	1	1		2	1	1
41	0	0	0		1	0	0		0	0	0						1	0	0						1	0	0		1	0	0		0	0	0						1	1	0		2	1	1
42	0	0	0		1	0	0		0	0	0						1	0	0						1	1	0		1	0	0										1	1	0		2	1	1
43	0	0	0		1	0	0		1	0	0						1	0	0						1	1	0		1	0	0										1	1	0		1	1	1
44	0	0	0		1	0	0		1	0	0						1	0	0						1	0	0		1	0	0										1	0	0		1	1	1
45	0	0	0		0	0	0		0	0	0						0	0	0						0	0	0		1	0	0														2	1	1
46	0	0	0		0	0	0		0	0	0						0	0	0						0	0	0		1	0	0														1	1	1
47					0	0	0		0	0	0						0	0	0						0	0	0		1	0	0														1	1	0
48					1	0	0		1	0	0						0	0	0						1	0	0		1	0	0														1	1	0
49					1	0	0		1	0	0														0	0	0		1	0	0														1	1	0
50					0	0	0		1	0	0														0	0	0		1	0	0														1	1	0
51					0	0	0		0	0	0																		1	0	0														0	0	0
52					0	0	0		0	0	0																		0	0	0														0	0
53					0	0	0		0	0	0																		0	0	0
54					0	0	0		1	0	0																		0	0	0
55					0	0	0		0	0	0																		0	0	0
56					0	0	0		0	0	0																		0	0	0
57					0	0	0		0	0	0																		0	0	0
58									0	0	0																		0	0	0
59									0	0	0																		0	0	0
60									0	0	0
61									0	0	0
62									0	0	0
63									0	0	0
64									0	0	0
65									0	0	0
66									0	0	0
67									0	0	0
68									0	0	0
69									0	0	0
70									0	0	0
[truncated: 44 more columns]
